# Supplementary material for: Lactylation of the SARS-CoV-2 spike protein is required for viral infection
Source: Signal Transduct Target Ther. 2025 Oct 6;10:329. doi: 10.1038/s41392-025-02428-z (PMC12497866; doi:10.1038/s41392-025-02428-z)
Supplement: Supplementary file 3 — Dataset 2 [file 41392_2025_2428_MOESM3_ESM.xlsx]

## Sheet: Sheet1
Fig.1b	WT	K424R	K776R	K1028R	3KR
	0.9951	0.072431	0.463636	0.001423	0.000539
	1.00229	0.072805	0.472826	0.00143	0.000555
	1.00261	0.072796	0.477677	0.001439	0.000559
Fig.1b	Control	NaLa-0	NaLa-10	NaLa-25	NaLa-50
	0	1.02811	2.02792	3.13834	4.31691
	0	0.920188	0.858565	3.16017	4.40762
	0	1.05702	1.97247	3.31728	5.16941
Fig.1b	Control	2-DG-0	2-DG-2	2-DG-5	2-DG-10
	0	1.05458	0.597358	0.408007	0.173941
	0	0.983957	0.385998	0.288505	0.120463
	0	0.963707	0.573024	0.343092	0.158952
Fig.1b	Control	oxamate-0	oxamate-5	oxamate-10	oxamate-20
	0	0.952638	0.392292	0.384219	0.156041
	0	1	0.371131	0.29937	0.154963
	0	1.04972	0.429283	0.279322	0.136787
Fig.1c		Control						BA.5						oxamate
	0	25.8	25.4	29.7	30.9	28.2	27.1	29.3	27.8	26.6	27.9	27.9	27.6	30.7	28.2	29.7	28.5	28	28.2
	1	26.3	26.9	30.5	32	29.2	27.6	29.5	28.5	27.1	28.3	27.3	27.2	28.9	28.9	28.6	28.5	28.9	31.3
	2	29.2	26.4	28.2	26.8	27.7	29.9	25.5	24.7	25.7	25.7	26.4	24.8	27.9	25.2	25.2	28.3	26.4	25.4
	3	26.2	30.2	27.7	30.5	28.3	27.5	22.7	23.4	24	22.1	23.8	24.3	24.9	26.4	23.5	25.1	25.9	23.6
	4	30.3	27.6	26	30	29.4	31.4	24.1	22.4	24.1	24.4	23.4	21.9	24.7	24.1	25	24.8	23.9	28.2
	5	30.6	31.1	27.8	30.7	28.9	26.7	21.2	24	23.5	23	24.8	23.5	26.2	25.5	29.5	25.4	26.8	26.2
Fig.1c	Control	BA.5	oxamate	Control	BA.5	oxamate	Control	BA.5	oxamate
	0	0.552227	0.0442964	0	0.747425	0.0785633	0	0.64543	6.91583e-06
	0	0.595979	0.0324269	0	0.712025	0.0813339	0	0.726147	7.9442e-06
	0	0.484085	0.0290229	0	0.535887	0.073812	0	0.677519	6.49758e-06
	0	1.85746	0.257623	0	1.37554	0.255253	0	1.45229	4.55665e-05
	0	1.79419	0.0564585	0	1.48452	0.336808	0	1.27309	4.52518e-05
	0	1.88339	0.254076	0	1.71713	0.348686	0	1.7033	4.84996e-05
Fig.1d	Control-Control	NaLa-Control	Control-WT	NaLa-WT	Control-K424R	NaLa-K424R	Control-K776R	NaLa-K776R	Control-K1028R	NaLa-K1028R	Control-3KR	NaLa-3KR
	1.14569	1.06982	29.6049	25.0366	12.3775	25.2837	13.13	14.1722	10.8631	21.4101	3.99582	11.8087
	0.89862	1.13754	36.027	32.9103	9.5092	16.4812	8.83696	14.2469	12.2766	10.468	5.5347	6.38315
	0.813336	0.992684	13.7464	46.204	7.09427	24.7908	10.2667	13.1846	8.19795	10.9277	4.27048	3.06146
	1.00209	1.8079	15.0966	20.6927	18.7287	14.445	9.19942	14.7661	9.36685	36.9507	2.69398	9.02257
	0.755017	1.66116	35.408	32.2281	11.6852	23.3836	7.35013	18.1442	14.879	10.7628	6.04327	9.28219
	0.86852	1.0648	19.2931	52.7609	11.8865	20.0637	9.17308	12.871	8.17663	7.09239	4.26045	14.9818
	1.26798	1.25606	22.7985		8.30957	14.9661	11.6626	11.3942	5.51965	17.1196	4.54139	13.9709
	0.924958	1.15824			4.56522		5.0857	14.4181	10.1582	17.1346	3.96948	8.8426
	1.32379	1.24039					6.00439		8.10765		3.8334
